# Supplementary material for: Functional Characterization of MaSPL8 Reveals Its Different Roles in Biotic and Abiotic Stress Responses in Mulberry
Source: Plants (Basel). 2025 Mar 18;14(6):950. doi: 10.3390/plants14060950 (PMC11944325; doi:10.3390/plants14060950)
Supplement: Supplementary file 1 [file plants-14-00950-s001.zip]

Archive with 1 entries (1 files):
- plants-3514812-supplementary.pdf
